# Supplementary material for: No-Touch Adaptive Versus Conventional Robot-Assisted Partial Nephrectomy for Localized Renal Tumours with High Nephrometry Complexity: A Comparative Analysis of Early Outcomes
Source: Cancers (Basel). 2026 May 12;18(10):1577. doi: 10.3390/cancers18101577 (PMC13204421; doi:10.3390/cancers18101577)
Supplement: Supplementary file 1 [file cancers-18-01577-s001.zip]

Archive with 4 entries (4 files):
- video_def_LQ.mp4
- Supplementary_Table_S1_R1.pdf
- Supplementary_Table_S2_R1.pdf
- Supplementary_Table_S3_R2.pdf
